# Supplementary material for: Comparison of Feed Digestibility between Ponies, Standardbreds and Andalusian Horses Fed Three Different Diets
Source: Vet Sci. 2021 Dec 31;9(1):15. doi: 10.3390/vetsci9010015 (PMC8778529; doi:10.3390/vetsci9010015)
Supplement: Supplementary file 1 [file vetsci-09-00015-s001.zip]

Archive with 1 entries (1 files):
- vetsci-1494332-supplementary.pdf
